# Supplementary material for: Liposomes Loaded with Unsaponifiable Matter from Amaranthus hypochondriacus as a Source of Squalene and Carrying Soybean Lunasin Inhibited Melanoma Cells
Source: Nanomaterials (Basel). 2021 Jul 30;11(8):1960. doi: 10.3390/nano11081960 (PMC8397957; doi:10.3390/nano11081960)
Supplement: Supplementary file 1 [file nanomaterials-11-01960-s001.zip]

Archive with 1 entries (1 files):
- nanomaterials-1295091-supplementary.pdf
